# Supplementary material for: Serum iron status and the risk of female infertility in European populations: A two-sample Mendelian randomization study
Source: Medicine (Baltimore). 2024 Oct 25;103(43):e40220. doi: 10.1097/MD.0000000000040220 (PMC11521090; doi:10.1097/MD.0000000000040220)
Supplement: Supplementary file 1 [file medi-103-e40220-s001.xlsx]

## Sheet: SDC Table 1
Supplementary Table S1: Serum Iron Correlation Statistics for the Effect of IRON in GIS on Female Infertility in a Univariate Mendelian Randomization Approach
SNP	effect_allele.exposure	other_allele.exposure	effect_allele.outcome	other_allele.outcome	chromosome	exposure	beta.exposure	se.exposure	pval.exposure	outcome	beta.outcome	se.outcome	pval.outcome
rs1800562	A	G	A	G		IRON	0.328	0.016	2.15293e-93	Female infertility	0.0158006	0.0346961	0.648821
rs7385804	A	C	A	C		IRON	0.064	0.007	6.08237e-20	Female infertility	-0.00274102	0.0132701	0.836357
rs8177240	T	G	T	G		IRON	-0.066	0.007	4.15712e-21	Female infertility	-0.0235722	0.0142575	0.0982653
rs855791	A	G	A	G		IRON	-0.181	0.007	2.02227e-147	Female infertility	-0.0253544	0.0138566	0.0672837

## Sheet: SDC Table 2
Supplementary Table S2: Serum Iron Correlation Statistics for the Ferrtin Effect of in GIS on Female Infertility in a Univariate Mendelian Randomization Approach
SNP	effect_allele.exposure	other_allele.exposure	effect_allele.outcome	other_allele.outcome	exposure	beta.exposure	se.exposure	pval.exposure	outcome	beta.outcome	se.outcome	pval.outcome
rs1800562	A	G	A	G	Ferritin	0.204	0.016	3.12e-37	Female infertility	0.0158006	0.0346961	0.648821
rs411988	A	G	A	G	Ferritin	-0.044	0.007	3.26e-10	Female infertility	-0.00267319	0.013218	0.839731
rs651007	T	C	T	C	Ferritin	-0.05	0.009	2.77e-08	Female infertility	-0.0676824	0.0156475	1.52e-05
rs744653	T	C	T	C	Ferritin	-0.089	0.01	5.58e-19	Female infertility	-0.0171027	0.0184155	0.353039
rs855791	A	G	A	G	Ferritin	-0.055	0.007	3.93e-15	Female infertility	-0.0253544	0.0138566	0.0672837

## Sheet: SDC Table 3
Supplementary Table S3: Serum Iron Correlation Statistics for the Saturatior Effect of in GIS on Female Infertility in a Univariate Mendelian Randomization Approach
SNP	effect_allele.exposure	other_allele.exposure	effect_allele.outcome	other_allele.outcome	exposure	beta.exposure	se.exposure	pval.exposure	outcome	beta.outcome	se.outcome	pval.outcome
rs1800562	A	G	A	G	Saturation	0.577	0.016	8.78e-285	Female infertility	0.0158006	0.0346961	0.648821
rs651007	T	C	T	C	Saturation	-0.05	0.009	2.77e-08	Female infertility	-0.0676824	0.0156475	1.52e-05
rs7385804	A	C	A	C	Saturation	0.054	0.008	1.48e-11	Female infertility	-0.00274102	0.0132701	0.836357
rs8177240	T	G	T	G	Saturation	0.1	0.008	7.47e-36	Female infertility	-0.0235722	0.0142575	0.0982653
rs855791	A	G	A	G	Saturation	-0.19	0.008	1.1e-124	Female infertility	-0.0253544	0.0138566	0.0672837

## Sheet: SDC Table 4
Supplementary Table S4: Serum Iron Correlation Statistics for the Saturatior Effect of in GIS on Female Infertility in a Univariate Mendelian Randomization Approach
SNP	effect_allele.exposure	other_allele.exposure	effect_allele.outcome	other_allele.outcome	exposure	beta.exposure	se.exposure	pval.exposure	outcome	beta.outcome	se.outcome	pval.outcome
rs1800562	A	G	A	G	Transferrin	-0.479	0.016	6.4e-197	Female infertility	0.0158006	0.0346961	0.648821
rs4921915	A	G	A	G	Transferrin	0.079	0.009	1.67e-18	Female infertility	0.00767729	0.0151463	0.612243
rs6486121	T	C	T	C	Transferrin	-0.046	0.007	4.98e-11	Female infertility	-0.00513316	0.0131938	0.697232
rs744653	T	C	T	C	Transferrin	0.068	0.01	1.05e-11	Female infertility	-0.0171027	0.0184155	0.353039
rs8177240	T	G	T	G	Transferrin	-0.38	0.007	0	Female infertility	-0.0235722	0.0142575	0.0982653
rs855791	A	G	A	G	Transferrin	0.044	0.007	3.26e-10	Female infertility	-0.0253544	0.0138566	0.0672837

## Sheet: SDC Table 5
Supplementary Table S5. Association of Iron with Female Infertility in Univariate Mendelian Randomization Analyses Under the Libertarian Approach
Exposure	Method	nsnp	P.value	OR	OR(95%CI)
Iron	MR Egger	4	0.559	1.08	1.08(0.868-1.346)
	Weighted median	4	0.083	1.11	1.11(0.986-1.257)
	IVW	4	0.046	1.21	1.21(1.002-1.254)
	Simple mode	4	0.627	1.05	1.05(0.877-1.259)
	Weighted mode	4	0.195	1.11	1.11(0.981-1.264)
Ferritin	MR Egger	5	0.871	0.93	0.93(0.424-2.045)
	Weighted median	5	0.281	1.15	1.15(0.889-1.500)
	IVW	5	0.117	1.36	1.36(0.926-1.984)
	Simple mode	5	0.486	1.12	1.12(0.843-1.478)
	Weighted mode	5	0.448	1.12	1.12(0.864-1.44)
Transferrin	MR Egger	6	0.246	1.07	1.07(0.970-1.181)
	Weighted median	6	0.19	1.04	1.04(0.979-1.12)
	IVW	6	0.357	1.03	1.03(0.962-1.111)
	Simple mode	6	0.369	1.07	1.07(0.932-1.239)
	Weighted mode	6	0.203	1.05	1.05(0.983-1.126)
Saturatio	MR Egger	5	0.99	1	1.00(0.717-1.389)
	Weighted median	5	0.247	1.06	1.06(0.961-1.165)
	IVW	5	0.54	1.07	1.07(0.870-1.303)
	Simple mode	5	0.827	1.02	1.02(0.851-1.227)
	Weighted mode	5	0.267	1.07	1.07(0.967-1.178)

## Sheet: SDC Table 6
Supplementary Table S6. Association of Iron with Female Infertility in Univariate Mendelian Randomization Analyses Under the Conservatism Approach
Exposure	Method	nsnp	P.value	OR	OR(95%CI)
Iron	IVW	2	0.08	1.11	1.11(0.987-1.259)
Ferritin	IVW	2	0.267	1.22	1.22(0.860-1.727)
Transferrin	IVW	2	0.611	0.94	0.94(0.746-1.188)
Saturation	IVW	2	0.177	1.07	1.07(0.969-1.188)

## Sheet: SDC Table 7
Supplementary Table S7. Heterogeneity analyses by Cochran’s Q of univariate Mendelian randomization
exposure	outcome	method	Q	Q_df	Q_pval
Iron	Female infertility	MR Egger	2.179	2	0.34
	Female infertility	IVW	2.34	3	0.5044
Ferritin	Female infertility	MR Egger	10.424	3	0.015
	Female infertility	IVW	14.34	4	0.006
Transferrin	Female infertility	MR Egger	5.164	4	0.271
	Female infertility	IVW	6.461	5	0.263
Saturation	Female infertility	MR Egger	20.979	4	0.0001
	Female infertility	IVW	22.896	4	0.0001

## Sheet: SDC Table 8
Supplementary Table S8. Pleiotropy analysis of univariate Mendelian randomization
Data source	exposure	outcome	egger_intercept	se	pval
GIS	IRON	Female infertility	-0.00431718	0.004	0.331
	Ferritin	Female infertility	-0.00117425	0.005	0.798
	Saturation	Female infertility	-0.00195121	0.005	0.696
	Transferrin	Female infertility	0.00537044	0.004	0.199

## Sheet: SDC Table 9
Supplementary Table S9. in Further Validation of Serum Iron and Female Infertility Using Mendelian Randomization
Exposure	Method	nsnp	P.value	OR	OR(95%CI)
Iron	Inverse variance weighted (fixed effects)	4	0.046	1.12	1.12(1.002-1.254)
Iron	Maximum likelihood	4	0.046	1.12	1.12(1.002-1.255)
Iron	Penalised weighted median	4	0.09	1.11	1.11(0.983-1.261)
